# Supplementary material for: Characterization of Squamosa-Promoter Binding Protein-Box Family Genes Reveals the Critical Role of MsSPL20 in Alfalfa Flowering Time Regulation
Source: Front Plant Sci. 2022 Jan 5;12:775690. doi: 10.3389/fpls.2021.775690 (PMC8766856; doi:10.3389/fpls.2021.775690)
Supplement: Supplementary file 10 [file Table_1.XLSX]

## Sheet: Table S1
Table S1 Primers used in this study
Primer Name		Sequences 5'-3'	Targets
RT-MsSPL1	Forward	CAATGGTTCACTCACTACACAATC	qRT-PCR
	Reverse	CGGGCGACAAACAGTTACG
RT-MsSPL2	Forward	CCTGATGCTGTTGGTCCTG	qRT-PCR
	Reverse	TGCTCTCTGTCGTATTGATGG
RT-MsSPL3	Forward	CAGATGCTACACAAGACTTCAC	qRT-PCR
	Reverse	ACACGACTCAAGGTTCTCAG
RT-MsSPL4	Forward	GGAAGCAAGGAATACAATAGAGG	qRT-PCR
	Reverse	GCAACCACCACAACAGATG
RT-MsSPL5	Forward	GACGGTGGTTGTGCTCTC	qRT-PCR
	Reverse	TGTGGCTGCTCGGAATAAC
RT-MsSPL6	Forward	GCCACTACTCCTACATTCAACTC	qRT-PCR
	Reverse	TCCTCATACCGCCAACACC
RT-MsSPL7	Forward	ATTGAGCAGCATAAGGATATTGAG	qRT-PCR
	Reverse	GAACCACAAACAGCAACAAATG
RT-MsSPL8	Forward	AGATGTGAGTTATGGAGATGATGG	qRT-PCR
	Reverse	TACGGAATGAGCCTTAGAATGG
RT-MsSPL9	Forward	GAGGAAGAAGAGGAAGAGGATAC	qRT-PCR
	Reverse	GGAATCTGCTACATTGCTGAC
RT-MsSPL10	Forward	TCCAGCAGCAGAACCATTG	qRT-PCR
	Reverse	TACCACCACAGGCGATTTG
RT-MsSPL11	Forward	CATAGGCGTCATAAGGTTTGTG	qRT-PCR
	Reverse	TCTTCTTCTTCGGTTGTGTCC
RT-MsSPL12	Forward	ACCACAACCAGAACCTATTACTC	qRT-PCR
	Reverse	GCCTAACATCTCCTCCAACC
RT-MsSPL14	Forward	TGATGAGAAGCAACAGATGAATC	qRT-PCR
	Reverse	ACAGAAGAGAGGAAGCACAAG
RT-MsSPL13	Forward	AAGTGGTTCTTCTGGCTCTG	qRT-PCR
	Reverse	GTGGTGGACATTGTAAGTTCTG
RT-MsSPL15	Forward	GTGGACATATCAAACTGGAAGAG	qRT-PCR
	Reverse	TTGGTGCGACGGATTCTG
RT-MsSPL16	Forward	AGGAGAAATAGCAGGCAGTTG	qRT-PCR
	Reverse	AGGACCGACAGCATCAGG
RT-MsSPL17	Forward	GAACCAAGTCCTGAATTGAATAAC	qRT-PCR
	Reverse	CATCCATATAATGCCTCCTTCC
RT-MsSPL18	Forward	CCACCGCCAACCGTAATG	qRT-PCR
	Reverse	CCACCACCACCACAATATCC
RT-MsSPL19	Forward	ACAACAGTCCAACACAATCTTC	qRT-PCR
	Reverse	GTCCATTCGGCTTATCTTTCG
RT-MsSPL20	Forward	CATACCGCACCAAGCATTC	qRT-PCR
	Reverse	CCAATATAGGACTGAGATGACTTC
RT-MsSPL21	Forward	GTGGTGGCGGTGTTTCTC	qRT-PCR
	Reverse	TTTGCTGTGACTGCTTCCC
RT-MsSPL22	Forward	TCTCAGGCGAAGCACTACC	qRT-PCR
	Reverse	CAAACTCAGATAGAAGATGGAACC
RT-TEM1	Forward	GCTTATGACATCGCTGCCTTGAG	qRT-PCR
	Reverse	CATCGTCGTAGGTGTGTTTCCG
RT-PGM1	Forward	GGTGTTGTGAAGCGTGGATGG	qRT-PCR
	Reverse	TCAAGAGCCTTAGCAAGCATAGTC
RT-HD3A	Forward	TGATTCACCTAGCCCAAGTAACCC	qRT-PCR
	Reverse	ATTGAAGAAGACAGCAGCAACAGG
RT-HST1	Forward	AGGCTGCTTGTTCATTCCATCTTG	qRT-PCR
	Reverse	GGAACCTTTGCTCTACCATCTTGC
RT-FTIP1	Forward	ATGCGGCGACGGTTAGTGG	qRT-PCR
	Reverse	TGGCTCCTCAAACGGTTCTGC
RT-E2FA	Forward	TTTGGAAGGCATTGGTCTCATCG	qRT-PCR
	Reverse	TTTCATTCTGGAAGCAAGGTAGGC
RT-BRM	Forward	AGCATCCTCAAAGCAAGCAACTG	qRT-PCR
	Reverse	ACACTGCCGCTACCACTTCC
RT-AS1	Forward	GAAACATGCCGCAAGATCAAAGC	qRT-PCR
	Reverse	CAACCATAGCCAACTCCATCACTG
RT-ACT11	Forward	ACTGGTGTAATGGTTGGGATGGG	qRT-PCR
	Reverse	GAGTGGAGCCTCGGTAAGAAGC
RT-ABCG26	Forward	CTGCGGCTTGCTTCTTCCTTAC	qRT-PCR
	Reverse	CACCCTCCTTCGCTTTCACATTC
RT-GLOX1	Forward	AGGTTGTTGGTGCTTGATGAATTG	qRT-PCR
	Reverse	CCTGACTTGGAACTCCTTGATGG
RT-PKSA	Forward	TGGCAACAAGAGCAAGCAAAGC	qRT-PCR
	Reverse	CACTGACACCTCCGTAGCAACC
RT-MsACTIN	Forward	TTTCCAGGTATTGCTGACCGTAT	qRT-PCR
	Reverse	CACCCTTGGATATCCACATCTGC
MsSPL20-CDS	Forward	ATGGAATCTTGGAGTTAT	Cloning of MsSPL20
	Reverse	AATTCATTAAGCCTCTC
