# Supplementary material for: Characterization of Squamosa-Promoter Binding Protein-Box Family Genes Reveals the Critical Role of MsSPL20 in Alfalfa Flowering Time Regulation
Source: Front Plant Sci. 2022 Jan 5;12:775690. doi: 10.3389/fpls.2021.775690 (PMC8766856; doi:10.3389/fpls.2021.775690)
Supplement: Supplementary file 11 [file Table_2.XLSX]

## Sheet: Table S2
Table S2 Characteristics of SPL gene family members in alfalfa.
Code	Gene (ID)	Chromosome	Location (bp)	ORF length (bp)	Exon	Predicted Protein Size (aa)	Molecular Weight (D)	Theoretical Pi	Name in previous reports
MsSPL1	MS.gene018772.t1	Chr1	37663643:37667677	1038	3	345	37697.8	9.37
MsSPL2	MS.gene005475.t1	Chr1	64107643:64114964	3012	11	1003	111835	5.96
MsSPL3	MS.gene059775.t1	Chr2	19691056:19691274	219	2	72	8438.26	10.6
MsSPL4	MS.gene060699.tl	Chr2	21706562:21706896	534	2	177	20316.6	8.44
MsSPL5	MS.gene77091.t1	Chr2	32885447:32887855	990	3	329	35815.7	6.35
MsSPL6	MS.gene062030.t1	Chr2	44103168:44111298	3078	10	1025	113015	6.95	SPL14 Aung et al
MsSPL7	MS.gene004483.t1	Chr2	66422276:66428967	2244	10	747	83751	6.35
MsSPL8	MS.gene047335.t1	Chr2	70573344:70575469	426	2	141	16578.2	6.71
MsSPL9	MS.gene071487.tl	Chr2	70684344:70686483	432	2	143	16794.5	6.66
MsSPL10	MS.gene77585.t1	Chr3	79495037:79497099	1377	4	458	50713.4	8.67
MsSPL11	MS.gene013155.t1	Chr3	81624631:81629400	1131	3	376	41642.4	6.62
MsSPL12	MS.gene030453.t1	Chr4	6758141:6761259	1128	3	375	41507.8	8.78	SPL13 Aung et al.
MsSPL13	MS.gene023425.t1	Chr4	14063788:14065985	1221	9	406	46025.3	6.94	SPL10 Aung et al.,
MsSPL14	MS.gene09218.t1	Chr4	15082163:15084677	1308	4	435	48598	5.36
MsSPL15	MS.gene054760.t1	Chr5	33893126:33897220	1314	3	437	49444.9	6.15
MsSPL16	MS.gene28650.t1	Chr7	4941652:4949961	3000	10	999	110682	5.78
MsSPL17	MS.gene04607.t1	Chr7	15702310:15705660	1020	3	339	36668.4	9.06
MsSPL18	MS.gene93246.t1	Chr7	57989999:57993969	954	3	317	34858.7	8.9
MsSPL19	MS.gene099828.t1	Chr7	71401487:71404046	1101	3	366	40837.6	8.73
MsSPL20	MS.gene063508.t1	Chr8	17919369:17921960	1413	3	470	52486.2	6.09
MsSPL21	MS.gene34240.t1	Chr8	47265683:47266780	543	2	180	20557.1	9.19
MsSPL22	MS.gene62778.t1	Chr8	80871160:80873005	1006	3	335	37073.5	8.75	SPL8 by Gou et al., 2019
