# Supplementary material for: Characterization of Squamosa-Promoter Binding Protein-Box Family Genes Reveals the Critical Role of MsSPL20 in Alfalfa Flowering Time Regulation
Source: Front Plant Sci. 2022 Jan 5;12:775690. doi: 10.3389/fpls.2021.775690 (PMC8766856; doi:10.3389/fpls.2021.775690)
Supplement: Supplementary file 12 [file Table_3.XLSX]

## Sheet: Table S3
Table S3 The nucleotide sequences of predicted binding loci of miR156 in 13 MsSPL genes
Gene ID	Nucleotide sequences	RACE-outer primers sequences	RACE-inner primers sequences
MsSPL1	AAGCTGTGCTCTCTCTCTTCTGTCAAACC	CCAGTAATGGTTCTTGCCTTGTGA	TGACCTCACCACGAAGATCGCTATG
MsSPL3	ACTTGTGCTCTCTCTCTTCTGTCAACC	CGGGCGACAAACAGTTACGAGAAT	CAGTTACGAGAATCAACGCCCTTTA
MsSPL5	GGTTGTGCTCTCTCTCTTCTGTCATCTC	GAAGTTGTGACGACAGTTGAAGCA	ATCCGACCCCTGGAAAACCCCATCTA
MsSPL10	TAACCGTGCTCTCTCTCTTCTGTCAACCA	AGCGATTGCTATTGTCGTAACCCG	CGTAACCCGAGAACGAGATACAGGCG
MsSPL11	ACCTTGTGCTCTCTCTCTTCTGTCATCAT	TTGCCTTGTGATCCATCAGAACCC	CAGAACCCATGTTATACAACGAGGAA
MsSPL12	TTCTTGTGCTCTCTCTCTTCTGTCATCAC	TCCCCTGAGAATGGGATTCACTAG	CCCCTGAGAATGGGATTCACTAGAAC
MsSPL13	TACTTGTGCTCTCTCTCTTCTGTCAACTA	GCAGCGTGGTGGACATTGTAAGTT	TCCAACTGTGAAGAGGGAGATATTGC
MsSPL14	ACTTGTGCTTCCTCTCTTCTGTCAA	ACTGGTGAAAACACGACTCAAGGT	TCAGTCTGAGTTTGAGATCCACAT
MsSPL15	AGCCATGCTCTCTCTCTTCTGTCAGCTC	TTCTTTGCTTCTCCACCCTTTGAA	GCTTCTCCACCCTTTGAAGGTTAGAA
MsSPL17	AAACTGTGCTCTCTCTCTTCTGTCAAATC	TAATGCCTCCTTCCCTGCTGCGAC	CTCCTTCCCTGCTGCGACAGATCAAG
MsSPL18	GGTGTGCTTTCTCTCTTCTGTCATCT	GGGAAATAATTGGACTCGGAATGG	GGATCTCCTTGTAATCTTCCACGGCA
MsSPL19	GGTTGTGCTCTCTATCTTCTGTCAACACT	CGAACTCCCTGATGTAGAACCAAAA	ATCGGGTAATGGTAGGTCATAAGG
MsSPL20	CTCTTGTGCTCTCTCTCTTCTGTCATCTC	TGATTGTCTATGATGCTCAACTCG	GCATCATCTTCACAAGAAAGGCAGTC
