# Supplementary material for: Characterization of Squamosa-Promoter Binding Protein-Box Family Genes Reveals the Critical Role of MsSPL20 in Alfalfa Flowering Time Regulation
Source: Front Plant Sci. 2022 Jan 5;12:775690. doi: 10.3389/fpls.2021.775690 (PMC8766856; doi:10.3389/fpls.2021.775690)
Supplement: Supplementary file 13 [file Table_4.XLSX]

## Sheet: Table S4
Table S4 The expression profilings of MsSPL genes in 25 tissues and in response to different abiotic stresses and hormones
Gene ID		MsSPL1	MsSPL2	MsSPL3	MsSPL4	MsSPL5	MsSPL6	MsSPL7	MsSPL8	MsSPL9	MsSPL10	MsSPL11	MsSPL12	MsSPL13	MsSPL14	MsSPL15	MsSPL16	MsSPL17	MsSPL18	MsSPL19	MsSPL20	MsSPL21	MsSPL22			8
Tissues	1	0.11±0.01	87.01±2.56	1.63±0.02	0.12±0.01	9.44±0.15	0.00±0.00	0.04±0.00	2.84±0.05	55.36±1.87	8.94±0.24	6.73±1.01	0.30±0.01	0.57±0.01	0.00±0.00	26.52±1.45	91.45±2.15	1.59±0.02	149.62±10.42	47.78±2.41	0.87±0.02	0.99±0.04	0.20±0.01			2.84	0.05	2.84±0.05			±
	2	0.61±0.02	131.96±3.45	0.54±0.01	0.01±0.00	9.40±0.09	0.51±0.01	1.93±0.02	22.14±1.24	71.32±2.01	31.04±1.45	35.35±2.15	7.28±1.20	3.06±0.14	0.06±0.00	20.21±0.98	72.48±1.54	30.20±1.42	64.28±2.46	79.44±6.54	13.01±0.14	0.20±0.00	20.62±1.54			22.14	1.24	22.14±1.24			±
	3	0.18±0.01	56.94±1.68	0.91±0.02	0.51±0.01	25.31±1.26	0.00±0.00	6.34±1.02	131.93±5.46	62.12±1.45	13.64±0.24	14.72±1.05	2.70±0.12	0.88±0.02	0.00±0.00	14.27±1.20	91.40±4.25	3.05±0.14	88.32±5.47	22.10±0.42	4.55±0.05	6.50±0.24	10.79±0.98			131.93	5.46	131.93±5.46			±
	4	0.17±0.01	57.84±1.54	0.04±0.00	0.04±0.00	31.03±2.31	0.00±0.00	0.03±0.00	57.38±2.13	60.89±1.34	14.57±0.34	20.61±1.24	3.41±0.14	0.41±0.01	0.00±0.00	13.47±0.45	124.77±2.46	6.48±0.25	79.28±3.54	25.81±2.14	11.93±0.48	6.45±0.27	26.17±1.64			57.38	2.13	57.38±2.13			±
	5	0.47±0.02	46.54±1.54	0.70±0.01	0.37±0.01	24.84±1.25	0.00±0.00	0.16±0.00	46.75±1.54	40.89±0.58	10.25±0.45	9.42±0.25	6.76±0.13	0.98±0.02	0.00±0.00	7.43±0.64	92.63±2.47	3.39±0.04	67.26±1.46	13.31±0.14	57.95±2.58	7.31±0.48	28.70±1.58			46.75	1.54	46.75±1.54			±
	6	0.60±0.02	862.37±15.26	2.35±0.25	0.07±0.00	40.98±1.89	2.13±0.12	0.05±0.00	6.37±0.03	60.40±1.24	82.63±3.45	33.76±1.34	2.04±0.02	19.87±1.2	0.63±0.01	57.33±2.46	340.84±15.21	13.59±1.24	261.29±16.48	390.41±15.46	2.09±0.02	1.58±0.04	6.18±1.01			6.37	0.03	6.37±0.03			±
	7	1.12±0.22	122.00±4.02	0.28±0.01	0.01±0.00	13.97±0.54	0.44±0.01	0.42±0.01	42.50±1.87	62.96±1.34	42.45±1.24	21.47±1.45	10.69±1.02	1.67±0.14	0.05±0.00	14.69±1.01	51.33±2.01	23.34±1.36	47.11±1.21	50.79±2.87	15.96±0.48	6.67±0.34	29.61±2.14			42.5	1.87	42.5±1.87			±
	8	1.03±0.13	96.05±2.16	2.70±0.21	2.94±0.21	6.84±0.68	0.39±0.01	0.48±0.01	5.72±0.01	51.23±1.04	7.28±0.34	4.49±0.14	1.37±0.01	4.94±0.13	0.00±0.00	11.02±0.54	33.68±0.85	5.38±0.05	32.68±0.96	28.42±0.79	22.74±0.67	3.18±0.14	10.29±1.07			5.72	0.01	5.72±0.01			±
	9	3.12±0.21	118.09±5.01	0.33±0.01	0.04±0.00	15.46±1.45	0.41±0.01	2.29±0.15	15.69±0.64	61.06±1.64	28.94±1.67	23.68±1.58	18.98±2.14	0.80±0.01	0.01±0.00	14.16±1.03	43.15±1.24	39.54±1.48	42.74±1.24	78.26±2.46	30.97±1.58	4.69±0.25	37.40±2.56			15.69	0.64	15.69±0.64			±
	10	1.05±0.15	146.38±4.98	0.46±0.01	0.61±0.02	10.53±0.97	0.55±0.01	0.77±0.02	15.99±0.54	56.39±1.06	22.05±1.26	36.76±1.47	5.45±0.14	2.14±0.03	0.06±0.00	29.64±2.45	71.61±1.54	29.17±1.64	68.63±2.46	89.99±5.78	5.01±0.02	0.3±0.02	16.20±1.24			15.99	0.54	15.99±0.54			±
	11	2.20±0.21	121.03±3.65	2.02±0.12	1.88±0.14	19.77±3.45	0.37±0.01	1.21±0.04	33.24±1.24	115.77±2.48	21.11±0.45	34.62±1.61	16.69±1.3	2.29±0.04	0.01±0.00	21.72±1.54	48.35±2.34	37.97±1.58	46.70±1.64	76.26±3.46	13.46±0.79	4.83±0.48	33.99±3.21			33.24	1.24	33.24±1.24			±
	12	2.33±0.25	127.62±3.45	0.41±0.01	0.02±0.00	14.50±1.68	0.36±0.01	1.06±0.02	13.62±1.02	54.91±1.06	27.77±0.67	19.63±0.84	16.63±2.01	0.87±0.01	0.01±0.00	11.61±1.03	43.42±2.45	42.09±2.01	38.59±0.97	93.01±4.78	26.37±1.47	4.59±0.67	35.40±2.58			13.62	1.02	13.62±1.02			±
	13	0.51±0.02	177.36±3.87	0.57±0.01	0.68±0.25	7.32±0.67	0.55±0.04	0.01±0.00	74.15±1.54	141.98±5.12	0.90±0.01	4.39±0.05	3.72±0.24	0.92±0.01	0.00±0.00	12.83±1.45	48.90±2.46	2.44±0.01	80.98±2.54	62.36±0.58	9.63±0.57	0.78±0.58	2.26±0.15			74.15	1.54	74.15±1.54			±
	14	0.05±0.00	130.92±4.51	0.18±0.01	0.11±0.00	13.70±2.14	0.45±0.01	0.05±0.00	15.89±0.08	40.29±1.40	10.19±0.03	19.88±1.24	1.14±0.03	0.93±0.01	0.11±0.00	16.80±2.01	84.75±2.47	7.76±0.05	58.91±1.54	63.03±2.46	9.12±0.67	0.06±0.00	5.79±0.57			15.89	0.08	15.89±0.08			±
	15	0.29±0.01	157.43±5.01	0.23±0.01	0.27±0.01	15.20±1.58	0.44±0.01	0.43±0.00	42.65±1.64	99.82±2.46	22.71±1.01	21.45±1.36	3.03±0.01	2.12±0.23	0.02±0.00	15.32±1.45	86.56±3.44	14.24±0.03	65.57±3.51	54.98±2.47	12.51±1.54	1.36±0.01	19.91±2.47			42.65	1.64	42.65±1.64			±
	16	1.45±0.21	146.53±4.82	0.93±0.02	0.91±0.02	34.12±6.54	0.41±0.02	0.93±0.02	70.94±2.48	105.31±2.01	25.70±0.48	38.24±1.85	16.67±1.24	1.75±0.02	0.02±0.00	12.51±1.04	57.93±2.78	40.81±1.54	43.45±0.14	60.33±3.64	52.22±5.24	9.33±0.34	92.09±8.98			70.94	2.48	70.94±2.48			±
	17	0.07±0.01	353.59±10.21	0.11±0.01	0.29±0.01	17.58±2.14	0.75±0.03	0.01±0.00	131.95±6.24	230.31±5.64	1.99±0.01	3.57±0.14	0.53±0.05	0.11±0.01	0.03±0.00	10.04±0.68	55.74±1.98	1.14±0.01	79.03±2.60	66.68±1.47	72.87±4.67	0.54±0.01	0.66±0.05			131.95	6.24	131.95±6.24			±
	18	0.01±0.00	78.04±2.40	0.18±0.01	0.12±0.00	6.05±0.54	0.38±0.01	2.84±0.15	5.54±0.15	18.91±1.20	8.60±0.54	7.42±1.24	0.15±0.01	0.78±0.02	0.01±0.00	8.86±0.48	61.86±1.47	3.75±0.02	40.34±1.24	26.41±0.54	5.90±0.15	0.38±0.01	0.72±0.06			5.54	0.15	5.54±0.15			±
	19	0.60±0.01	231.95±2.84	2.16±0.13	2.32±0.25	9.64±0.68	0.47±0.01	0.11±0.00	31.52±1.46	51.85±1.54	16.09±1.30	10.83±0.54	0.81±0.03	2.97±0.12	0.23±0.01	19.36±1.54	86.77±2.46	6.14±0.02	49.59±2.64	29.11±1.45	6.96±0.24	4.33±0.28	3.35±0.15			31.52	1.46	31.52±1.46			±
	20	0.16±0.01	158.41±2.46	0.30±0.01	9.59±2.35	16.11±2.45	0.26±0.01	0.02±0.00	52.47±1.87	9.59±0.16	7.66±0.64	20.13±0.42	12.03±1.54	0.55±0.01	0.03±0.00	4.29±0.08	36.53±0.47	12.40±0.04	26.97±0.48	12.28±0.46	63.68±3.48	4.57±0.69	13.15±1.02			52.47	1.87	52.47±1.87			±
	21	0.43±0.01	348.79±6.54	0.41±0.01	339.28±25.05	9.79±1.24	0.43±0.01	0.07±0.00	26.42±1.64	19.28±1.67	6.74±0.45	13.44±1.24	13.43±1.68	1.37±0.01	0.03±0.00	10.84±1.06	41.29±0.34	2.65±0.01	70.30±5.46	16.01±1.24	36.27±2.47	5.51±0.47	35.99±1.54			26.42	1.64	26.42±1.64			±
	22	0.12±0.01	87.12±2.61	0.17±0.01	0.66±0.00	6.70±1.55	0.37±0.01	35.78±2.35	30.5±1.47	149.06±5.46	1.23±0.01	1.59±0.01	0.02±0.00	0.51±0.01	0.03±0.00	2.68±0.05	29.65±0.48	2.07±0.01	34.21±2.46	23.61±1.36	9.30±1.49	0.93±0.02	0.04±0.04			30.5	1.47	30.5±1.47			±
	23	1.20±0.28	271.61±3.45	4.95±0.12	6.13±0.24	29.35±3.25	0.46±0.02	19.06±1.57	75.04±1.64	15.56±1.34	39.53±1.34	13.24±1.2	20.53±2.34	7.18±0.42	0.49±0.01	20.75±2.14	88.92±3.48	3.70±0.02	193.31±10.24	14.90±0.48	58.37±5.47	14.89±1.45	86.71±5.24			75.04	1.64	75.04±1.64			±
	24	0.67±0.02	167.85±2.48	0.87±0.02	1.15±0.02	11.83±2.47	0.45±0.01	0.81±0.04	48.01±1.47	11.54±1.87	30.31±1.87	4.93±0.06	8.01±1.48	2.14±0.03	0.00±0.00	7.36±0.08	78.12±2.64	1.41±0.01	101.28±15.64	11.78±0.34	76.50±6.79	10.54±1.04	76.09±4.55			48.01	1.47	48.01±1.47			±
	25	0.55±0.02	179.35±3.05	0.66±0.01	0.45±0.02	10.42±1.86	0.63±0.01	0.18±0.01	38.02±0.64	10.55±1.64	38.62±1.64	5.07±0.07	5.45±0.34	1.13±0.01	0.01±0.00	8.41±0.06	75.19±3.47	1.33±0.01	118.63±9.54	14.43±1.04	53.39±5.64	8.66±0.57	68.33±2.46			38.02	0.64	38.02±0.64			±
NaCl	0h	1.02±0.22	1.01±0.16	1.05±0.38	0.98±0.10	0.99±0.13	1.00±0.10	1.06±0.42	1.00±0.05	1.00±0.09	1.01±0.18	1.00±0.06	1.00±0.04	1.05±0.38	1.15±0.72	1.00±0.05	1.00±0.04	1.00±0.09	1.02±0.22	1.00±0.11	1.00±0.07	1.05±0.40	1.00±0.07
	4h	59.24±3.71	2.78±0.36	1.25±0.13	4.97±0.67	1.55±0.07	2.05±0.24	2.36±0.24	0.97±0.13	3.09±0.47	0.63±0.15	8.31±0.59	3.62±0.58	41.51±4.59	6.03±0.32	4.01±0.82	1.71±0.14	2.61±0.21	1.81±0.42	1.49±0.09	27.65±7.03	8.19±1.11	1.63±0.55
	12h	27.53±1.59	3.46±0.36	4.62±1.62	6.31±0.94	1.82±0.32	1.41±0.15	0.44±0.14	9.65±1.79	6.78±0.95	1.68±0.24	4.22±0.43	2.66±0.55	13.80±1.90	26.93±14.58	4.38±0.62	3.61±0.40	1.82±0.19	2.45±1.73	1.82±0.27	4.13±0.56	18.85±3.55	2.53±0.32
	24h	3.69±1.07	4.95±0.23	0.92±0.49	2.55±0.58	2.38±0.12	0.61±0.07	0.08±0.04	0.58±0.09	2.82±0.38	2.69±0.13	2.77±0.51	3.60±0.63	13.21±0.94	28.32±2.81	4.22±0.19	2.07±0.15	0.38±0.07	4.32±0.42	2.09±0.17	13.32±3.57	1.22±0.26	0.84±0.24
4℃	0h	1.00±0.10	1.00±0.09	1.01±0.16	1.01±0.17	1.00±0.09	1.08±0.50	1.01±0.13	1.00±0.10	1.00±0.11	1.00±0.11	1.00±0.10	1.00±0.09	1.02±0.27	1.03±0.28	1.00±0.10	1.00±0.11	1.01±0.17	1.01±0.13	1.00±0.08	1.00±0.11	1.01±0.13	1.00±0.11
	4h	0.39±0.05	3.73±0.20	0.70±0.04	1.28±0.18	1.10±0.07	54.15±3.99	1.12±0.07	0.90±0.10	1.27±0.09	1.34±0.07	1.83±0.20	1.62±0.19	0.28±0.16	1.75±0.21	1.96±0.18	1.89±0.10	1.99±0.17	0.84±0.05	0.81±0.07	0.68±0.10	0.60±0.02	2.07±0.11
	12h	0.61±0.10	1.44±0.15	0.62±0.05	1.28±0.24	3.45±0.23	1.03±0.12	0.40±0.06	0.84±0.10	1.21±0.10	8.38±0.80	0.62±0.06	0.66±0.05	1.76±0.35	0.44±0.12	1.31±0.12	1.21±0.08	1.33±0.26	1.80±0.16	0.45±0.03	0.37±0.04	0.84±0.05	0.81±0.06
	24h	10.19±0.52	1.76±0.10	0.61±0.04	12.10±1.86	1.65±0.12	2.98±0.31	0.82±0.03	1.66±0.12	2.98±0.17	3.58±0.15	1.18±0.09	1.40±0.11	2.30±1.19	4.11±0.53	2.30±0.14	1.10±0.09	0.72±0.06	0.96±0.09	0.78±0.05	0.62±0.05	0.32±0.01	1.15±0.09
PEG	0h	1.04±0.37	1.01±0.12	1.01±0.14	1.05±0.41	1.07±0.48	1.00±0.11	1.09±0.54	1.00±0.08	1.00±0.08	1.01±0.21	1.00±0.10	1.00±0.12	1.03±0.30	1.00±0.12	1.00±0.08	1.00±0.07	1.08±0.51	1.01±0.17	1.00±0.08	1.00±0.10	1.01±0.16	1.00±0.08
	4h	0.40±0.13	1.34±0.05	1.10±0.11	1.19±0.51	0.66±0.05	0.73±0.04	6.95±1.22	3.84±0.20	2.09±0.09	2.35±0.15	0.87±0.05	0.57±0.03	10.55±0.85	0.04±0.01	2.15±0.16	1.06±0.06	1.08±0.11	1.45±0.13	1.19±0.13	0.43±0.09	1.58±0.27	0.66±0.05
	12h	0.68±0.13	2.54±0.18	0.58±0.07	1.13±0.42	0.76±0.38	0.07±0.00	4.35±0.32	2.51±0.45	0.91±0.06	0.65±0.03	0.90±0.08	1.58±0.16	2.27±0.31	1.29±0.18	5.09±0.40	1.55±0.11	1.06±0.11	1.52±0.10	0.90±0.07	0.44±0.04	6.76±0.34	1.46±0.23
	24h	0.51±0.14	4.31±0.23	1.01±0.09	1.78±2.02	7.07±5.08	1.62±0.07	2.96±0.61	8.04±2.35	0.91±0.07	1.29±0.46	0.91±0.07	1.23±0.07	5.39±0.62	19.68±1.02	4.49±0.47	1.87±0.10	0.67±0.05	1.36±0.05	1.25±0.07	0.36±0.02	9.03±0.28	0.48±0.04
ABA	0h	1.01±0.14	1.00±0.08	1.00±0.08	1.05±0.40	1.01±0.15	1.00±0.07	1.00±0.09	1.01±0.20	1.00±0.12	1.00±0.08	1.01±0.16	1.00±0.06	1.17±0.77	1.09±0.56	1.00±0.07	1.00±0.05	1.00±0.07	1.00±0.11	1.00±0.06	1.00±0.07	1.00±0.11	1.00±0.08
	4h	5.41±0.79	2.75±0.69	0.47±0.06	2.58±0.25	5.96±0.64	5.55±1.40	1.17±0.14	6.02±1.49	4.80±1.26	1.10±0.14	5.26±1.40	4.10±1.03	2.60±1.08	2.39±0.38	3.71±0.94	8.45±2.12	2.56±0.72	1.40±0.14	7.62±1.89	0.58±0.17	0.30±0.34	4.63±1.16
	12h	1.16±0.13	1.77±0.16	1.19±0.10	1.40±0.14	4.28±0.81	1.07±0.09	1.57±0.20	0.57±0.07	2.41±0.22	1.44±0.14	1.27±0.14	0.54±0.08	1.97±0.21	2.91±0.30	1.86±0.17	1.96±0.18	0.85±0.09	3.68±0.39	1.50±0.22	0.54±0.06	3.20±0.59	0.73±0.07
	24h	3.77±0.46	1.95±0.14	1.17±0.13	1.65±0.58	3.44±0.21	0.80±0.07	0.43±0.03	0.47±0.07	2.52±0.20	3.47±0.24	0.72±0.07	0.32±0.07	1.61±0.71	0.76±0.19	1.21±0.10	1.50±0.11	0.65±0.05	3.69±0.19	0.86±0.06	2.05±0.17	11.21±1.75	0.57±0.05
GA3	0h	1.01±0.21	1.00±0.03	1.01±0.15	1.02±0.23	1.04±0.35	1.00±0.04	1.41±0.23	1.00±0.12	1.00±0.11	1.00±0.08	1.00±0.06	1.00±0.10	1.04±0.37	1.02±0.22	1.02±0.24	1.01±0.17	1.00±0.09	1.00±0.07	1.00±0.03	1.00±0.10	1.26±0.98	1.00±0.04
	4h	3.24±4.67	5.33±0.24	3.04±1.14	0.18±0.15	0.13±0.18	3.07±0.22	3.54±5.19	8.22±1.76	7.19±3.12	1.55±1.56	3.61±1.70	9.55±2.73	4.54±0.92	13.01±1.79	4.21±1.12	2.38±0.18	0.96±0.14	6.70±1.15	2.18±0.25	17.24±4.93	0.87±0.15	1.43±0.27
	12h	1.86±0.09	3.31±0.38	1.42±0.16	0.57±0.90	0.02±0.02	0.59±0.07	3.06±0.47	1.97±0.77	2.51±0.30	0.95±0.17	4.56±0.51	2.69±0.38	4.67±1.23	8.71±2.66	5.29±1.13	3.71±0.55	3.49±0.55	3.43±0.42	2.53±0.30	1.72±0.20	2.25±0.21	2.00±0.23
	24h	1.40±0.41	1.20±0.16	0.87±0.18	0.51±0.82	0.01±0.01	1.10±0.05	1.17±0.42	3.67±0.58	3.80±0.29	0.72±0.41	3.30±0.24	2.66±0.38	1.45±0.68	7.43±0.98	3.09±0.43	1.90±0.08	1.44±0.21	1.54±0.19	2.14±0.13	1.97±0.09	1.12±0.21	1.98±0.27
GR24	0h	1.01±0.18	1.00±0.05	1.01±0.17	1.01±0.17	1.01±0.17	1.00±0.07	1.02±0.23	1.00±0.09	1.00±0.09	1.01±0.17	1.00±0.10	1.01±0.13	1.08±0.50	1.18±0.79	1.00±0.11	1.00±0.08	1.00±0.08	1.01±0.18	1.00±0.05	1.00±0.09	1.02±0.27	1.00±0.05
	4h	0.73±0.07	1.50±0.09	0.83±0.08	9.69±2.67	1.71±0.30	2.12±0.19	2.21±0.17	1.95±0.34	4.83±0.52	3.71±0.67	5.50±0.27	2.01±0.10	0.93±0.13	5.46±0.15	1.55±0.15	1.76±0.13	3.06±0.39	1.15±0.09	2.58±0.17	1.18±0.12	1.71±0.35	1.59±0.08
	12h	0.83±0.03	3.16±0.40	1.12±0.07	1.62±0.60	0.42±0.03	1.61±0.22	4.44±0.22	3.00±0.50	2.79±0.43	1.74±0.23	2.36±0.35	1.52±0.26	4.14±1.43	4.55±0.64	4.75±0.69	2.62±0.33	0.77±0.22	2.29±0.40	1.66±0.22	12.58±1.84	0.21±0.02	0.59±0.12
	24h	0.45±0.03	2.27±0.21	0.70±0.06	1.23±0.05	0.58±0.07	1.40±0.21	0.70±0.06	2.47±0.23	10.02±0.81	1.10±0.08	4.47±0.42	1.25±0.16	4.15±0.79	3.13±1.85	2.45±0.20	2.00±0.19	0.35±0.05	1.03±0.07	2.26±0.17	3.66±0.39	0.16±0.01	0.45±0.04
IAA	0h	1.13±0.67	1.00±0.07	1.05±0.40	1.06±0.42	1.08±0.51	1.04±0.35	1.31±1.11	1.00±0.09	1.00±0.07	1.05±0.39	1.00±0.09	1.00±0.10	1.01±0.20	1.05±0.38	1.00±0.11	1.00±0.08	1.02±0.23	1.06±0.45	1.00±0.07	1.00±0.09	1.04±0.37	1.00±0.07
	4h	0.09±0.11	1.19±0.14	0.14±0.12	0.07±0.02	0.03±0.03	0.23±0.09	0.59±0.19	2.09±0.41	2.23±0.16	0.16±0.06	0.61±0.05	0.61±0.11	0.67±0.27	0.25±0.14	3.20±0.30	1.12±0.08	1.52±0.14	0.12±0.04	2.01±0.15	0.08±0.02	0.09±0.04	0.53±0.07
	12h	0.84±0.70	1.72±0.23	3.59±0.65	9.33±0.85	0.53±0.27	1.52±0.25	5.28±1.05	1.43±0.24	0.21±0.03	3.49±1.38	0.57±0.09	0.56±0.11	2.23±0.53	0.30±0.05	2.91±0.39	1.86±0.25	1.08±0.21	0.55±0.10	1.53±0.21	0.17±0.04	1.30±0.50	0.47±0.06
	24h	4.80±1.61	1.96±0.14	6.43±4.07	62.35±7.38	5.41±1.86	2.54±0.97	17.41±1.15	0.85±0.10	0.53±0.03	3.16±1.22	1.00±0.11	0.69±0.13	0.41±0.08	0.36±0.18	3.47±0.16	1.13±0.09	0.79±0.06	0.97±0.33	2.62±0.13	0.37±0.04	3.23±1.36	0.47±0.02
MeJA	0h	1.05±0.40	1.01±0.12	1.00±0.10	1.05±0.40	1.00±0.09	1.01±0.13	1.00±0.11	1.01±0.13	1.01±0.13	1.00±0.10	1.01±0.12	1.01±0.12	1.02±0.24	1.02±0.24	1.01±0.14	1.01±0.12	1.01±0.13	1.00±0.09	1.01±0.15	1.01±0.13	1.01±0.17	1.01±0.13
	4h	0.96±0.18	3.93±0.83	0.84±0.10	1.82±1.98	1.19±0.11	0.50±0.05	4.73±0.38	2.50±0.71	0.36±0.14	1.09±0.11	0.52±0.16	0.83±0.22	0.71±0.41	0.54±0.13	3.25±0.75	2.05±0.56	0.98±0.32	1.76±0.17	1.01±0.25	1.00±0.20	0.90±0.19	1.70±0.33
	12h	2.64±0.48	3.40±0.52	0.58±0.07	7.29±0.76	0.53±0.09	0.51±0.04	5.36±0.47	4.83±0.92	0.54±0.16	1.15±0.07	0.71±0.31	1.60±0.25	0.44±0.09	0.60±0.16	4.19±0.77	1.67±0.29	2.86±0.54	0.96±0.06	1.85±0.45	0.40±0.06	4.76±0.44	1.12±0.23
	24h	2.31±0.21	2.35±0.79	0.64±0.05	6.91±2.18	0.33±0.02	0.51±0.02	3.17±0.11	0.90±0.23	0.50±0.15	0.86±0.04	0.75±0.10	1.62±0.23	0.69±0.38	0.49±0.21	3.16±0.43	1.40±0.18	1.42±0.25	0.93±0.05	2.09±0.29	0.67±0.19	1.51±0.16	1.19±0.25
