# Supplementary material for: Characterization of Squamosa-Promoter Binding Protein-Box Family Genes Reveals the Critical Role of MsSPL20 in Alfalfa Flowering Time Regulation
Source: Front Plant Sci. 2022 Jan 5;12:775690. doi: 10.3389/fpls.2021.775690 (PMC8766856; doi:10.3389/fpls.2021.775690)
Supplement: Supplementary file 14 [file Table_5.XLSX]

## Sheet: Table S5
Table S5 The biomass and forage quality of transgenic plants
	Fresh Biomass (g)					Dry Biomass (g)					Forage quality
	1th	2th	3th	4th	total	1th	2th	3th	4th	total	Crude protein (%)	Total Digestible Nutrients (%)	Ligin (%)
Control	31.33±3.21	34.67±4.16	31.67±3.78	33±2.64	130.67±3.44	9.4±1.39	10.3±0.82	9.27±0.90	9.77±0.70	38.74±0.95	31.85±0.94	72.45±0.54	6.81±0.74
OE1	37.33±2.51	41±3.61	38.67±3.51	42.33±3.21	159.33±3.21	10.97±0.76	12.07±1.26	11.67±1.43	12.17±0.86	46.88±1.07	32.08±1.02	71.86±1.06	6.76±1.05
