# Supplementary material for: Characterization of Squamosa-Promoter Binding Protein-Box Family Genes Reveals the Critical Role of MsSPL20 in Alfalfa Flowering Time Regulation
Source: Front Plant Sci. 2022 Jan 5;12:775690. doi: 10.3389/fpls.2021.775690 (PMC8766856; doi:10.3389/fpls.2021.775690)
Supplement: Supplementary file 15 [file Table_6.XLSX]

## Sheet: Table S6
Table S6 The detailed information of 38 DEGs involved in floret development
Gene ID	CK-1_fpkm	CK-3_fpkm	OE3-1_fpkm	OE3-2_fpkm	CK-1_count	CK-3_count	OE3-1_count	OE3-2_count	Symbol	Description
MS.gene05651	12.17	6.54	0.05	0	218.95	133.84	1	0	4CLL1	4-coumarate:CoA ligase-like protein [Medicago truncatula]
MS.gene020830	5.3	0.7	0	0	117.55	17.56	0	0	ABCG26	white-brown-complex ABC transporter family protein [Medicago truncatula]
MS.gene04157	23.16	2.35	0	0.12	505.85	58.33	0	3	ABCG26	PREDICTED: ABC transporter G family member 26-like [Cicer arietinum]
MS.gene04338	19.72	2.54	0.15	0.15	430.77	63.19	3.75	4	ABCG26	PREDICTED: ABC transporter G family member 26-like [Cicer arietinum]
MS.gene05692	9.66	1.49	0	0.08	210.96	36.94	0	2	ABCG26	PREDICTED: ABC transporter G family member 26-like [Cicer arietinum]
MS.gene001409	0	0	5.23	1.28	0	0	63.17	16.56	ACT11	Actin-101 family, partial [Cajanus cajan]
MS.gene71970	12.85	10.39	0	0	257.67	237	0	0	ACX1	peroxisomal acyl-coenzyme A oxidase-like protein [Medicago truncatula]
MS.gene008693	4.95	1.61	10.51	19.6	92.41	34.25	217.44	436.22	AS1	asparagine synthetase [glutamine-hydrolyzing] protein [Medicago truncatula]
MS.gene27629	3.17	0.38	0	0	60.37	8.34	0	0	AS1	PREDICTED: aureusidin synthase [Glycine max]
MS.gene054824	1.59	2.21	0	0	114.6	181.02	0	0	BRM	ATP-dependent helicase BRM [Medicago truncatula]
MS.gene033730	50.29	80.54	27.17	28.84	638.87	1163.6	382.73	436.76	CHS	chalcone and stilbene synthase family protein [Medicago truncatula]
MS.gene52324	95.2	153.23	36.89	38.14	1209.29	2213.74	519.58	577.72	CHS	chalcone and stilbene synthase family protein [Medicago truncatula]
MS.gene73375	7.47	10.45	0.23	0	94.93	151.05	3.21	0	CHS	chalcone and stilbene synthase family protein [Medicago truncatula]
MS.gene42680	0	0	0.76	1.14	0	0	20.44	33.02	COG2	oligomeric subunit-like protein [Medicago truncatula]
MS.gene013884	11.57	3.03	0.4	0.36	195.64	58.33	7.5	7.31	CYP703A2	cytochrome P450 family protein [Medicago truncatula]
MS.gene042549	12.02	1.23	0.08	0.58	203.36	23.67	1.5	11.69	CYP703A2	cytochrome P450 family protein [Medicago truncatula]
MS.gene010454	9.78	1.44	0.31	0.05	168.53	28.24	6	1	CYP704B1	cytochrome P450 family protein [Medicago truncatula]
MS.gene41083	0	0	0.72	3.38	0	0	10.13	51.05	E2FA	E2F transcription factor [Medicago truncatula]
MS.gene035580	1.62	2.04	0.24	0.4	62.79	90.21	10.25	18.65	FH13	actin-binding FH2 (formin 2) family protein [Medicago truncatula]
MS.gene017959	14.84	15.2	7.22	7.63	373.23	434.79	201.41	228.89	FTIP1	C2 calcium/lipid-binding and GRAM domain protein [Medicago truncatula]
MS.gene056972	14.84	15.2	7.22	7.63	373.23	434.79	201.41	228.89	FTIP1	C2 calcium/lipid-binding and GRAM domain protein [Medicago truncatula]
MS.gene064736	1.89	4.03	10.32	12.25	34.02	82.65	206.21	263.11	GLOX1	glyoxal oxidase amino-terminal protein [Medicago truncatula]
MS.gene51913	5.93	5.14	0.24	0.1	34	33.5	1.5	0.67	HD3A	FT [Medicago sativa]
MS.gene51950	5.93	5.14	0.24	0.1	34	33.5	1.5	0.67	HD3A	FT [Medicago sativa]
MS.gene066550	0.05	0	3.19	3.25	2.03	0	133.74	146.86	HST1	HASTY-like protein [Medicago truncatula]
MS.gene56689	7.81	7.22	14.75	16.89	176.3	185.37	369.38	454.75	IRX12	laccase/diphenol oxidase family protein [Medicago truncatula]
MS.gene92748	3.31	7.31	0	0	27.88	70.05	0	0	LHP1	PREDICTED: chromo domain protein LHP1-like [Cicer arietinum]
MS.gene016256	80.59	73.51	36.68	35.58	1454.65	1509	734.17	765.65	PGM1	2,3-bisphosphoglycerate-independent phosphoglycerate mutase [Medicago truncatula]
MS.gene006621	9.36	4.44	0.02	0	118.34	63.77	0.33	0	PKSA	PREDICTED: type III polyketide synthase A-like [Cicer arietinum]
MS.gene031687	7.07	2.88	0.02	0	89.32	41.45	0.33	0	PKSA	PREDICTED: type III polyketide synthase A-like [Cicer arietinum]
MS.gene003398	10.58	1.67	0	0	134.03	24.1	0	0	PKSB	chalcone synthase family protein [Medicago truncatula]
MS.gene022379	2.11	2.59	0	0	21.71	30.34	0	0	POD1	pollen defective IN guidance-like protein [Medicago truncatula]
MS.gene38812	3.42	1.7	0	0	89.51	50.54	0	0	SDP1	triacylglycerol lipase SDP1 [Medicago truncatula]
MS.gene005871	16.78	11.92	36.06	45.09	208.76	168.72	497.51	669.07	TEM1	AP2/ERF and B3 domain transcription factor [Medicago truncatula]
MS.gene034458	0.93	1.59	0	0	14.91	29	0	0	TGA9	BZIP family transcription factor [Medicago truncatula]
MS.gene056474	0	0	1.48	0.88	0	0	42.51	27.3	TKI1	TSL-kinase interacting protein [Medicago truncatula]
MS.gene36346	4.61	1.94	0.09	0	49.46	23.7	1.02	0	TKPR1	dihydroflavonol reductase [Medicago truncatula]
MS.gene86708	7.01	6.85	14.72	13.1	215.61	239.46	502.06	480.26	UBP15	ubiquitin carboxy-terminal hydrolase [Medicago truncatula]
