# Supplementary material for: Characterization of Squamosa-Promoter Binding Protein-Box Family Genes Reveals the Critical Role of MsSPL20 in Alfalfa Flowering Time Regulation
Source: Front Plant Sci. 2022 Jan 5;12:775690. doi: 10.3389/fpls.2021.775690 (PMC8766856; doi:10.3389/fpls.2021.775690)
Supplement: Supplementary file 16 [file Table_7.XLSX]

## Sheet: Table S7
Table S7 The annotation of 12 floret development regulation genes verified in qRT-PCR.
Code	Gene ID	Symbol	Annotation
1	MS.gene005871	TEM1	AP2/ERF and B3 domain transcription factor
2	MS.gene016256	PGM1	2,3-bisphosphoglycerate-independent phosphoglycerate mutase
3	MS.gene51950	HD3A	FT
4	MS.gene066550	HST1	HASTY-like protein
5	MS.gene017959	FTIP1	C2 calcium/lipid-binding and GRAM domain protein
6	MS.gene41083	E2FA	E2F transcription factor
7	MS.gene054824	BRM	ATP-dependent helicase BRM
8	MS.gene008693	AS1	asparagine synthetase [glutamine-hydrolyzing] protein
9	MS.gene001409	ACT11	Actin-101 family, partial
10	MS.gene04338	ABCG26	PREDICTED: ABC transporter G family member 26-like
11	MS.gene064736	GLOX1	glyoxal oxidase amino-terminal protein
12	MS.gene006621	PKSA	PREDICTED: type III polyketide synthase A-like
